# Supplementary material for: Cas9-expressing cattle using the PiggyBac transposon all-in-one system
Source: BMC Genomics. 2025 Mar 5;26:217. doi: 10.1186/s12864-025-11381-8 (PMC11881473; doi:10.1186/s12864-025-11381-8)
Supplement: Supplementary file 1 — Supplementary Material 1. [file 12864_2025_11381_MOESM1_ESM.zip]

Archive with 7 entries (7 files):
- Supplemental Figure S1.pptx
- Supplemental Figure S2.pptx
- Supplemental Figure S3.pptx
- Supplemental Figure S4.pptx
- Supplemental Figure S5.pptx
- Supplemental Table S1.pptx
- Supplemental Table S2.pptx
