# Supplementary material for: Cas9-expressing cattle using the PiggyBac transposon all-in-one system
Source: BMC Genomics. 2025 Mar 5;26:217. doi: 10.1186/s12864-025-11381-8 (PMC11881473; doi:10.1186/s12864-025-11381-8)
Supplement: Supplementary file 2 — Supplementary Material 2. [file 12864_2025_11381_MOESM2_ESM.zip]

Archive with 55 entries (46 files):
- Supplementary file (Original gels and blots)/
- Supplementary file (Original gels and blots)/Figure 1/
- Supplementary file (Original gels and blots)/Figure 1/Figure 1C-a.tif
- Supplementary file (Original gels and blots)/Figure 1/Figure 1C-b.tif
- Supplementary file (Original gels and blots)/Figure 1/Figure 1D-a.tif
- Supplementary file (Original gels and blots)/Figure 1/Figure 1D-b.tif
- Supplementary file (Original gels and blots)/Figure 1/Figure 1D-c.tif
- Supplementary file (Original gels and blots)/Figure 1/Figure 1D-d.tif
- Supplementary file (Original gels and blots)/Figure 2/
- Supplementary file (Original gels and blots)/Figure 2/Figure 2C.jpg
- Supplementary file (Original gels and blots)/Figure 2/Figure 2D-Beta-Actin.jpg
- Supplementary file (Original gels and blots)/Figure 2/Figure 2D-Cas9-Merged.jpg
- Supplementary file (Original gels and blots)/Figure 2/Figure 2D-Cas9.jpg
- Supplementary file (Original gels and blots)/Figure 3/
- Supplementary file (Original gels and blots)/Figure 3/Figure 3B.jpg
- Supplementary file (Original gels and blots)/Figure 3/Figure 3C-Beta-Actin.tif
- Supplementary file (Original gels and blots)/Figure 3/Figure 3C-Cas9.tif
- Supplementary file (Original gels and blots)/Figure 3/Figure 3D.jpg
- Supplementary file (Original gels and blots)/Figure 4/
- Supplementary file (Original gels and blots)/Figure 4/Figure 4A-BCN(+T7E1).png
- Supplementary file (Original gels and blots)/Figure 4/Figure 4A-BCN(-T7E1).png
- Supplementary file (Original gels and blots)/Figure 4/Figure 4A-BLG(+T7E1).png
- Supplementary file (Original gels and blots)/Figure 4/Figure 4A-BLG(-T7E1).png
- Supplementary file (Original gels and blots)/Figure 4/Figure 4A-Nanog(+T7E1).png
- Supplementary file (Original gels and blots)/Figure 4/Figure 4A-Nanog(-T7E1).png
- Supplementary file (Original gels and blots)/Figure 4/Figure 4A-P53(+T7E1).png
- Supplementary file (Original gels and blots)/Figure 4/Figure 4A-P53(-T7E1).png
- Supplementary file (Original gels and blots)/Figure 4/Figure 4A-PrnP(+T7E1).png
- Supplementary file (Original gels and blots)/Figure 4/Figure 4A-PrnP(-T7E1).png
- Supplementary file (Original gels and blots)/Figure 4/Figure 4A-Rb1(+T7E1).png
- Supplementary file (Original gels and blots)/Figure 4/Figure 4A-Rb1(-T7E1).png
- Supplementary file (Original gels and blots)/Figure 4/Figure 4D-PCR.png
- Supplementary file (Original gels and blots)/Figure 4/Figure 4D-T7E1.png
- Supplementary file (Original gels and blots)/Figure 5/
- Supplementary file (Original gels and blots)/Figure 5/Figure 5C_PCR (Right side gel, from marker to 5th well).jpg
- Supplementary file (Original gels and blots)/Figure 5/Figure 5C_T7E1.jpg
- Supplementary file (Original gels and blots)/Figure 5/Figure 5E_PCR (Right side gel, from marker to 4th well).jpg
- Supplementary file (Original gels and blots)/Figure 5/Figure 5E_T7E1.jpg
- Supplementary file (Original gels and blots)/Figure 5/Figure 5G_b_PCR (from marker to 10th well).jpg
- Supplementary file (Original gels and blots)/Supplementary Figure 1/
- Supplementary file (Original gels and blots)/Supplementary Figure 1/PRNP off1.tif
- Supplementary file (Original gels and blots)/Supplementary Figure 1/PRNP off2.tif
- Supplementary file (Original gels and blots)/Supplementary Figure 1/PRNP off3.tif
- Supplementary file (Original gels and blots)/Supplementary Figure 1/PRNP off4.tif
- Supplementary file (Original gels and blots)/Supplementary Figure 1/PRNP off5.tif
- Supplementary file (Original gels and blots)/Supplementary Figure 2/
- Supplementary file (Original gels and blots)/Supplementary Figure 2/Supplementary Figure 2A.jpg
- Supplementary file (Original gels and blots)/Supplementary Figure 2/Supplementary Figure 2B_a.jpg
- Supplementary file (Original gels and blots)/Supplementary Figure 2/Supplementary Figure 2B_b (from marker to 6th well).jpg
- Supplementary file (Original gels and blots)/Supplementary Figure 4/
- Supplementary file (Original gels and blots)/Supplementary Figure 4/Supplementary Figure 4A.jpg
- Supplementary file (Original gels and blots)/Supplementary Figure 4/Supplementary Figure 4B.jpg
- Supplementary file (Original gels and blots)/Supplementary Figure 4/Supplementary Figure 4C.tif
- Supplementary file (Original gels and blots)/Supplementary Figure 4/Supplementary Figure 4D.jpg
- Supplementary file (Original gels and blots)/Supplementary Figure 4/Supplementary Figure 4E.png
